# Supplementary material for: Time arrow in published clinical studies/trials indexed in MEDLINE: a systematic analysis of retrospective vs. prospective study design, from 1960 to 2017
Source: PeerJ. 2019 Feb 1;7:e6363. doi: 10.7717/peerj.6363 (PMC6360999; doi:10.7717/peerj.6363)
Supplement: Supplemental Information 2 — Partial data collection. [file peerj-07-6363-s002.ods]

## Sheet: Sheet1
Numero	Nation	Nation	GDP ranking million US$	Retrospective	Prospective	hematology	tot	esthetics	tot	cardiovascular	tot	oncology	tot	anesthesiology/critic care	tot	orthopedic	tot	immunology/infective	tot	gastroenterology	tot	pediatrics	tot	Surgery	tot	endocrinology	tot	pneumology	tot	neurology/psichiatry	tot	nephrology	tot	otolaryngologist	tot	ophtalmology	tot
1	USA	United States	18,569,100	?	?	1	12	7	1	24	13	46	18	7	5	1	19	1	14	1	10	37	7	14	14	28	6	1	2	7	15		2	2	5	28	1
2	China	European Union	16,408,364	?	?	1	3	7	0	1	8	35	24	24	4	1	2	18	10	5	9	40	10	14	8	24	5	1	4	7	10	18	4	2	2	1	4
3	Japan	China	11,218,281	?	?	2	0	7	0	5	2	7	8	32	0	11	4	9	1	9	1	2	2	14	1	1	0	2	0	1	1	6	0	1	1	2	0
4	Germany	Japan	4,938,644	?	?	18	1	31	0	2	0	2	2	2	0	7	0	8	0	5	0	36	1	11	1	1	0	5	0	1	1	1	0	7	1	2	0
5	UK	Germany	3,466,639	?	?	18	2	1	0	2	1	2	4	7	0	11	3	84	2	28	0	48	2	29	3	11	0	2	1	1	1	14	0	7	0	2	0
6	France	United Kingdom	2,629,188	?	?	2	0		0	23	1	18	2	1	1	1	0	2	2	1	3	9	1	5	0	11	0	4	0	6	2	28	1	3	2	2	0
7	India	France	2,463,222	?	?	1	1		3	2	1	5	6	2	2	11	5	24	3	11	3	3	2	11	4	1	0	2	0	2	3	2	0	1	0	32	0
8	Italy	India	2,256,397	?	?	7	0		0	1	1	18	3	1	1	11	0	7	1	2	0	25	1	18	4	2	0	2	0	6	2	2	0	35	0		0
9	Brazil	Italy	1,850,735	?	?	5	0		0	1	1	3	1	1	1	3	6	5	2	2	2	13	3	45	5	48	0	24	0	1	2	2	0	1	0		0
10	Canada	Brazil	1,798,622	?	?	10	2		0	37	1	13	1	10	1	3	0	1	3	18	0	2	1	36	3	29	2		0	11	2	12	0	1	0		0
11	South Korea	Canada	1,529,224	?	?	1	1		0	1	0	8	3	2	0	11	6	1	1	2	2	2	0	7	3	0	0		0	7	3	2	0	4	0		0
12	Russia	South Korea	1,411,246	?	?	5	0		0	1	1	7	2	2	0	1	0	7	0	7	0	1	0	1	0	2	0		0	3	1	1	1	30	0		0
13	Australia	Russia	1,280,731	?	?	1	0		0	1	0	28	0	9	0	2	0	1	0	0	0	0	1	3	0	2	0		0	1	0	31	0	1	0		0
14	Spain	Australia	1,258,978	?	?	10	0		0	27	0	1	0	6	0	11	0	5	2	5	1	1	0	9	4	2	0		0	1	1		1		0		0
15	Mexico	Spain	1,232,597	?	?	19	0		0	2	0	6	1	1	0	7	0	40	0	46	0	9	0	11	0	9	0		0	2	1		0		0		0
16	Indonesia	Mexico	1,046,002	?	?	1	0		0	2	0	1	4	1	0	7	0	1	0	6	0	2	0	9	0	35	1		0	11	0		0		0		0
17	Netherlands	Indonesia	932,448	?	?	28	0		0	2	0	12	0	8	0	1	2	1	0	1	1	3	1	9	1	1	0		0	45	1		0		0		0
18	Turkey	Turkey	857,429	?	?	4	3		0	9	0	2	0		0	27	0	10	1	3	1	2	0	9	3	1	0		0	11	0		1		0		0
19	Switzerland	Netherlands	771,163	?	?	50	1		0	10	0	1	0		0	9	0	2	0	6	0	2	32	2	1	1	0		0	1	0		0		0		0
20	Saudi Arabia	Switzerland	659,85	?	?	1	0		0	2	0	17	0		0	18	0	2	0	14	0	2	0	1	0	2	0		0	1	0		0		0		0
21	Argentina	Saudi Arabia	639,617	?	?	1	0		0	12	0	2	0		0	9	0	2	1	7	0	9	0	2	0	17	0		0	8	0		0		0		0
22	Taiwan	Argentina	545,124	?	?	1	0		0	3	0	12	0		0	9	0	2	1	11	0	2	0	2	0		0		0	2	0		0		0		0
23	Sweden	Taiwan	528,55	?	?	11	0		0	1	1	2	0		0	3	0	2	0	17	0	2	1	14	0		1		1	9	0		0		0		0
24	Belgium	Sweden	511,397	?	?	1	0		0	1	1	14	0		1	3	0	2	2	5	0	2	0	7	0		0		0	1	0		0		0		0
25	Poland	Poland	467,591	?	?		0		0		0		2		0		0		0		0		1		0		0		0		0		0		0		0
26	Nigeria	Belgium	466,96	?	?	1	0		0	3	0	2	0		0	1	0	2	0	1	0	17	0	7	0		0		0	2	0		0		0		0
27	Islam	Thailand	406,949	?	?	18	1		0	1	0	1	1		0	1	1	27	1	2	1	10	0	7	1		1		0	2	0		0		0		1
28	Thailand	Nigeria	405,952	?	?	2	1		0	35	0	2	2		0	15	0	2	0	2	0	6	0	4	0		1		0	2	0		1		0		0
29	Austria	Austria	386,752	?	?	1	0		0	1	0	3	0		0	5	2	10	0	2	0	30	0	27	2		0		0	16	0		0		1		0
30	Norway	Iran	376,755	?	?		0		0	1	0	11	1		0	1	0	9	1	2	0	5	0	2	0		0		0	2	0		0		0		0
31	United Arab Emirates	United Arab Emirates	371,353	?	?		0		1	2	0	7	0		0	9	0	10	0	44	0	7	0	2	0		0		0	2	0		1		0		1
32	Egypt	Norway	370,449	?	?		0		0	1	0	1	0		1	9	0	20	0	9	0	1	0	17	0		0		0	2	0		0		0		0
33	Venezuela	Egypt	332,349	?	?		0		0	35	0	7	0		0	9	0	2	0	7	0	4	0	2	0		0		0	2	0		0		0		0
34	Hong Kong	Hong Kong	320,668	?	?		0		0	6	0	7	0		0	18	0	30	0	1	0	1	0	1	0		1		0	9	0		0		1		0
35	Israel	Israel	318,386	?	?		0		0	1	2	1	1		0	7	0	42	0	1	0	23	0	29	2		0		0	12	0		0		0		0
36	Philippines	Denmark	306,73	?	?		0		0	8	0	9	0		0	14	0	6	0	1	0	1	1	35	1		0		0	10	0		0		0		0
37	Ireland	Philippines	304,696	?	?		0		0		1	10	0		0	16	0	1	0	1		8	1	8	0		0		0	4	0		0		0		0
38	Malaysia	Singapore	296,967	?	?		0		0		0	1	0		0	45	0	1	0	1	0	7	0	1	0		0		0	1	0		0		0		0
39	Denmark	Malaysia	296,359	?	?		0		0		0	12	0		0	2	0	7	0	6	0	1	0	1	0		0		0	13	0		0		0		0
40	Singapore	South Africa	294,132	?	?		0		0		0	13	0		0	15	0	1	1	2	0	1	0	1	0		0		0	1	0		0		0		0
41	Pakistan	Ireland	293,605	?	?		0		0		0	2	0		0	5	0	6	0	2	0	5	0	35	0		0		0	1	0		0		0		0
42	South Africa	Venezuela	287,274	?	?		0		0		0	2	0		0	7	0	14	1	1	0		0	1	0		0		0	10	0		0		0		0
43	Colombia	Pakistan	284,185	?	?		0		0		0	2	0		0	29	0	1	0		1		0	9	0		0		0	1	0		0		0		0
44	Finland	Colombia	282,357	?	?		0		0		0	2	0		0	5	0	3	0		0		0	10	0		0		0	1	1		0		0		0
45	Chile	Chile	247,025	?	?		0		0		0	2	0		0	29	1	24	0		1		0	18	1		0		0	8	0		0		0		0
46	Bangladesh	Finland	236,883	?	?		0		0		0	2	0		0	1	0	11	0		0		0	1	0		0		0	18	0		0		0		0
47	Portugal	Bangladesh	227,901	?	?		0		0		0	2	1		0	1	0	14	0		0		0	1	0		1		0	5	0		0		0		0
48	Vietnam	Portugal	204,761	?	?		0		0		0	2	0		0	1	0	1	0		0		1	1	0		0		0	1	0		0		0		0
49	Greece	Vietnam	201,326	?	?		0		0		0	2	0		0	1	0	1	1		0		0	10	0		0		0	14	0		0		0		0
50	Czech Republic	Peru	195,14	?	?		1		0		0	2	0		0	1	0	1	0		0		0	5	0		0		0		0		0		0		0
51		Greece	194,248	?	?							27				1		49						1
												2				1		1						10
												2				1		22						1
												2				1								18
												2				1								2
												4				1								8
												1												1
												2												8
												18												19
												1												2
												1												1
												1												5
												5												8
												14
												14
												3
												4
												25
												3
												14
												3
												1
												3
												8
												3
												28
												3
												6
												1
												1
												5
												25
												1
												1
												1
												2
												8
												2
												1
												30
												18
												14
							1		2		3	5	4		5		6		7		8		9		10		11		12		13		14		15		16
							Haematology		Aesthetics		Cardiovascular	7	Oncology		Anesthesiology		Orthopedics		Immunology/Infectious		Gastroenterology		Pediatrics		Surgery		Endocrinology		Pneumology		Neurology/Psychiatry		Nephrology		Otolaryngology		Ophthalmology
				Total	548	R	29		5		35		87		17		51		51		36		69		62		19		8		47		12		13		7
					673	P	16		8		84		76		62		49		46		59		53		81		25		33		50		8				23
								RETROS.	PROSP.
							Subject	n paper
				RETROSPECTIVE		1	Aesthetics	5	8
				PROSPECTIVE		2	Ophthalmology	7	23
						3	Pneumology	8	33
						4	Nephrology	12	8
						5	Otolaryngology	13
						6	Anesthesiology	17	62
						7	Endocrinology	19	25
						8	Haematology	29	16
						9	Cardiovascular	35	84
						10	Gastroenterology	36	59
						11	Neurology/Psychiatry	47	50
						12	Orthopedics	51	49
						13	Immunology/Infectious	51	46
						14	Surgery	62	81
						15	Pediatrics	69	53
						16	Oncology	87	76
							total	548	673
								n paper
						1	Aesthetics	8
						2	Nephrology	8
						3	Haematology	16
						4	Ophthalmology	23
						5	Endocrinology	25
						6	Pneumology	33
						7	Immunology/Infectious	46
						8	Orthopedics	49
						9	Neurology/Psychiatry	50
						10	Pediatrics	53
						11	Gastroenterology	59
						12	Anesthesiology	62
						13	Oncology	76
						14	Surgery	81
						15	Cardiovascular	84
						16	Otolaryngology
							Total	673
						Retrospective	Retrospective %	Prospective	Prospective %
					TOPIC		Retrospective %		Prospective %
				1	Aesthetics	5	0,91	8	1,19
				2	Anesthesiology	17	3,10	62	9,21
				3	Cardiovascular	35	6,39	84	12,48
				4	Endocrinology	19	3,47	25	3,71
				5	Gastroenterology	36	6,57	59	8,77
				6	Haematology	29	5,29	16	2,38						GDP Ranking		Retrospective	Prospective
				7	Immunology/Infectious	51	9,31	46	6,84
				8	Nephrology	12	2,19	8	1,19
				9	Neurology/Psychiatry	47	8,58	50	7,43
				10	Oncology	87	15,88	76	11,29
				11	Ophthalmology	7	1,28	23	3,42
				12	Orthopedics	51	9,31	49	7,28
				13	Otolaryngology	13	2,37		0,00
				14	Pediatrics	69	12,59	53	7,88
				15	Pneumology	8	1,46	33	4,90
				16	Surgery	62	11,31	81	12,04
					Total	548		673
															Class 1	Class 2
															United States
															China
															Japan
															Germany
															United Kingdom
															France
															India
															Italy	Russia
															Brazil
															Canada	Indonesia

## Sheet: Sheet2
GDP Nominal Ranking 2016	1	United States
	2	China
	3	Japan
